# Supplementary material for: Association of Low Lead Levels with Behavioral Problems and Executive Function Deficits in Schoolers from Montevideo, Uruguay
Source: Int J Environ Res Public Health. 2018 Dec 4;15(12):2735. doi: 10.3390/ijerph15122735 (PMC6313712; doi:10.3390/ijerph15122735)
Supplement: Supplementary file 1 [file ijerph-15-02735-s001.zip]

Archive with 1 entries (1 files):
- ijerph-388835-SI.pdf
